# Supplementary material for: Machine Learning Classification of Axillary Lymph Nodes Using Microwave Signals
Source: Sensors (Basel). 2026 Jul 14;26(14):4466. doi: 10.3390/s26144466 (PMC13431324; doi:10.3390/s26144466)
Supplement: Supplementary file 1 [file sensors-26-04466-s001.zip]

Archive with 1 entries (1 files):
- sensors-4387428-supplementary.pdf
